# Supplementary material for: A School-Based Five-Month Gardening Intervention Improves Vegetable Intake, BMI, and Nutrition Knowledge in Primary School Children: A Controlled Quasi-Experimental Trial
Source: Nutrients. 2025 Sep 30;17(19):3133. doi: 10.3390/nu17193133 (PMC12526235; doi:10.3390/nu17193133)
Supplement: Supplementary file 1 [file nutrients-17-03133-s001.zip]

Archive with 1 entries (1 files):
- nutrients-3879108-supplementary.pdf
